# Supplementary material for: Age-Related Changes in Gut Health and Behavioral Biomarkers in a Beagle Dog Population
Source: Animals (Basel). 2025 Jan 16;15(2):234. doi: 10.3390/ani15020234 (PMC11758293; doi:10.3390/ani15020234)
Supplement: Supplementary file 1 [file animals-15-00234-s001.zip]

Archive with 2 entries (2 files):
- animals-3370306-Table S2.xlsx
- animals-3370306-Table S1.pdf
