# Supplementary material for: Age-Related Changes in Gut Health and Behavioral Biomarkers in a Beagle Dog Population
Source: Animals (Basel). 2025 Jan 16;15(2):234. doi: 10.3390/ani15020234 (PMC11758293; doi:10.3390/ani15020234)
Supplement: Supplementary file 1 [file animals-15-00234-s001.zip › animals-3370306-Table S2.xlsx]

## Sheet: Hoja1
Table S2. Table showing the correlation between the biomarkers of intestinal health vs the biomarkers of behavior
	TRP				KYN				CORT				TT4				TAC				DAC				NAC				D				R				P				EX				AF				G
	G	J	A	S	G	J	A	S	G	J	A	S	G	J	A	S	G	J	A	S	G	J	A	S	G	J	A	S	G	J	A	S	G	J	A	S	G	J	A	S	G	J	A	S	G	J	A	S	G
	-0.218	-0.167	-0.368	0	0.117	0.15	-0.089	0.617	0.075	-0.074	0.318	-0.353	-0.211	-0.156	-0.105	-0.569	0.332	-0.067	0.447	0.383	0.351	-0.067	0.532	0.25	0.105	0.083	0.182	-0.183	-0.056	-0.525	0.492	-0.274	-0.252	-0.093	-0.316	-0.443	-0.055	-0.419	-0.278	0	-0.067	0.068	-0.157	0.286	0.033	-0.078	-0.036	-0.064	0.133
Dysbiosis Index	0.057	-0.033	-0.136	0.533	0.107	-0.2	-0.039	0.467	-0.208	-0.899	-0.2	0.387	-0.263	-0.084	-0.095	-0.621	-0.115	0.117	-0.068	0	-0.121	0.183	-0.097	-0.133	0.065	0.317	0.215	-0.55	-0.146	0.023	-0.082	-0.365	0.019	0.532	-0.183	-0.264	-0.207	-0.53	0.219	-0.639	0.045	-0.487	-0.236	0.681	-0.267	-0.477	-0.009	-0.486	0.151
Alpha Chao	0.09	-0.2	0.179	0.15	0.099	0	0.104	0.017	0.108	-0.431	0.201	0.454	-0.262	-0.563	-0.113	-0.518	-0.143	-0.317	-0.115	-0.067	-0.188	-0.333	-0.171	-0.3	-0.139	-0.2	0.041	0	-0.215	-0.297	-0.287	-0.274	-0.034	0.236	-0.091	-0.026	-0.02	-0.248	0.102	-0.365	0.186	-0.145	0.39	0.454	-0.124	-0.017	-0.164	-0.018	0.134
Alpha Shannon	-0.085	-0.569	0.127	-0.1	-0.239	-0.561	0.104	-0.383	-0.091	0.148	-0.368	0.395	0.052	-0.205	0.159	0.397	-0.154	0.552	-0.237	-0.533	-0.165	0.393	-0.296	-0.5	0.206	0.577	-0.139	0.067	0.066	0.298	-0.041	0	0.199	0.619	0.031	-0.043	-0.239	-0.459	0.264	-0.274	-0.183	-0.528	-0.179	-0.235	-0.003	-0.452	0.201	0.165	-0.257
Universal Log	-0.022	-0.151	0.036	-0.183	0.098	-0.159	0.657	-0.117	-0.048	0.386	0.009	-0.815	0.167	0.012	0.389	-0.431	-0.43	0.042	-0.453	-0.533	-0.47	-0.075	-0.479	-0.467	0.032	0.393	-0.365	0.217	0.113	0.298	-0.492	0.183	0.009	0.017	0.459	-0.468	0.017	0.017	0.132	0.274	0.023	0.262	0.04	-0.227	-0.027	0.183	-0.207	0.037	0.293
Faecalibacterium	-0.397	-0.45	-0.681	0.283	0.003	0.15	0.168	-0.033	0.293	0.32	0.337	-0.134	0.067	0.144	-0.176	0.5	0.187	0.1	-0.119	0.117	0.239	0.033	-0.11	0.35	-0.136	0.1	-0.269	0.067	-0.055	-0.342	0.205	-0.183	0.168	0.338	0.344	0.289	0.183	-0.188	-0.117	0.274	-0.216	-0.051	-0.13	-0.303	0.057	0.113	-0.038	-0.138	-0.257
Turicibacter	-0.173	-0.183	-0.432	0.059	0.148	0.267	-0.05	0.644	0.112	0.068	0.198	-0.388	-0.092	-0.072	-0.027	-0.26	0.403	-0.183	0.55	0.427	0.429	-0.183	0.641	0.326	0.08	-0.067	0.253	-0.176	-0.06	-0.639	0.533	-0.413	-0.277	-0.186	-0.21	-0.603	0.053	-0.299	-0.132	0.092	-0.119	0.256	-0.293	0.038	0.106	0.147	0.064	0.037	0.071
Streptococcus	-0.18	-0.05	-0.354	-0.017	0.186	-0.117	0.243	0.15	-0.195	-0.074	0.018	-0.773	-0.242	-0.479	0.163	-0.483	-0.295	0.083	-0.303	-0.233	-0.345	-0.083	-0.376	-0.067	0.119	0.683	-0.029	0.05	0.01	0.32	-0.164	0.274	0.044	0.16	-0.101	-0.204	-0.364	-0.41	-0.483	0.274	0.183	-0.026	0.208	0.101	-0.183	-0.173	-0.137	-0.294	0.257
E.coli	-0.125	-0.276	-0.146	0.1	-0.199	-0.368	-0.157	-0.033	-0.055	-0.191	0.05	-0.487	0.405	0.175	0.235	0.397	0.349	0.285	0.391	0.267	0.374	0.218	0.444	0.3	0.076	0.184	0.076	0.117	0.225	0.39	0.287	0	0.044	0.682	0.079	-0.247	0.272	-0.112	-0.073	0.548	-0.449	-0.635	-0.302	-0.563	-0.028	-0.365	-0.216	0.22	-0.018
Blautia	0.068	-0.133	0.118	0.417	-0.052	-0.35	0.159	0	-0.047	-0.068	-0.191	0.58	0.182	0.048	0.421	0.328	-0.359	0	-0.334	-0.117	-0.392	-0.1	-0.414	0.05	0.15	0.667	-0.066	-0.183	-0.09	0.502	-0.41	0.091	0.326	0.279	0.346	0.255	-0.359	-0.171	0.19	-0.274	0.289	0.034	0.233	0.336	-0.219	-0.087	-0.099	-0.413	-0.204
Fusobacterium	-0.161	-0.2	-0.346	0.35	-0.098	-0.15	-0.261	0.283	0.087	0.568	0.081	-0.059	0.346	0.205	0.274	0.759	0.27	0.483	0.271	0.617	0.314	0.467	0.333	0.783	0.1	0.1	0.015	-0.15	0.351	0.114	0.492	0.274	-0.084	0.127	-0.139	-0.102	-0.012	0.077	-0.278	0.456	-0.197	-0.034	-0.395	-0.151	-0.055	0.043	-0.07	-0.138	-0.098
Clostridium hiranonis	-0.189	-0.494	-0.082	0.017	-0.184	-0.686	0.12	-0.1	-0.02	-0.426	-0.017	0.672	-0.231	-0.12	-0.186	0.138	-0.329	0.402	-0.353	-0.45	-0.339	0.301	-0.423	-0.317	0.092	0.854	-0.457	-0.283	0.097	0.481	0	0.183	0.346	0.869	0.058	0.298	-0.47	-0.584	0.103	-0.639	0.063	-0.7	0.046	0.378	-0.248	-0.687	0.148	-0.339	-0.151
Bifidobacterium	0.037	-0.1	0.157	-0.033	0.032	-0.2	0.114	-0.134	0.143	-0.006	-0.309	-0.181	0.143	0.132	0.413	-0.338	-0.473	0.017	-0.426	-0.762	-0.537	-0.083	-0.509	-0.577	0.122	0.65	-0.038	-0.117	-0.048	0.388	-0.451	0.55	0.189	0.194	0.249	-0.171	-0.334	-0.171	0.044	-0.229	0.291	0.06	0.235	0.283	-0.186	-0.078	-0.015	-0.401	0.186
Bacteriodes	0.122	0.667	-0.307	-0.283	0.151	0.567	0.088	-0.05	0.384	-0.031	0.456	0.319	-0.084	-0.814	-0.042	-0.19	0.207	0.283	0.509	-0.7	0.224	0.217	0.596	-0.733	-0.018	-0.017	0.079	-0.167	0.222	0.091	0.41	0	-0.164	-0.143	-0.079	-0.349	0.02	-0.274	0.19	-0.639	0.057	0.111	-0.138	0.168	0.051	0.199	-0.003	0.009	0.062
Lactobacillus	-0.073	-0.283	-0.122	0.283	0.083	-0.1	-0.139	0.367	0.286	-0.48	0.373	0.714	-0.074	-0.144	-0.345	0.086	0.246	0.517	0.649	-0.033	0.285	0.567	0.72	0.033	-0.061	0.267	0.219	-0.4	0.198	-0.365	0.492	-0.274	-0.141	0.616	-0.376	0.051	-0.003	-0.795	0.22	-0.639	-0.032	-0.573	-0.182	0.529	-0.115	-0.485	0.26	-0.395	-0.009
B9	0.067	0.617	0.064	-0.3	-0.025	0.5	-0.011	-0.45	-0.042	-0.135	0.081	-0.395	0.052	-0.216	0.181	0.086	-0.089	0.4	-0.568	-0.3	-0.113	0.417	-0.588	-0.367	0.021	-0.283	-0.082	0.75	-0.162	0.183	-0.205	-0.091	0.024	0.118	-0.079	-0.255	0.07	0.026	-0.6	0.548	-0.171	-0.214	0.354	-0.538	0.261	0.104	0.052	0.587	-0.257
B12	0.168	-0.267	0.443	0.301	0.109	-0.25	0.111	0.51	-0.158	-0.142	-0.569	0.574	-0.132	-0.611	-0.019	-0.52	0.036	0.533	-0.386	-0.084	0.008	0.433	-0.453	-0.167	-0.181	0.183	-0.189	-0.586	-0.174	0.091	-0.474	-0.092	0.182	0.667	0.308	-0.256	-0.117	-0.573	-0.029	-0.779	0.013	-0.624	0.038	0.852	-0.233	-0.364	-0.162	-0.511	0.133
CRP	0.459	0.5	0.593	0.517	-0.075	0.217	-0.064	0.217	-0.046	0.006	-0.538	0.546	-0.024	-0.647	0.033	0.224	-0.268	-0.367	-0.129	0.383	-0.285	-0.5	-0.197	0.517	-0.022	-0.233	-0.068	-0.333	0.024	0.456	-0.369	-0.274	0.18	-0.279	0.097	0.655	-0.143	0.308	0.19	-0.274	0.25	0.205	0.161	0.361	-0.208	0.303	-0.143	-0.486	-0.208
HP	0.012	0.35	-0.393	0.2	0.19	0.2	0.136	0	0.159	0.074	0.304	-0.05	-0.677	-0.575	-0.634	-0.794	-0.141	0.7	0.097	-0.5	-0.107	0.683	0.138	-0.433	0.071	0.25	-0.035	-0.183	0.01	0.091	0.246	-0.183	-0.019	0.118	-0.356	0.281	-0.27	-0.47	0.102	-0.456	0.154	-0.162	-0.163	0.462	-0.208	-0.13	0.167	-0.505	0.204
Acetate1	0.004	0.383	-0.4	0.017	0.022	0.233	0.129	-0.433	0.056	0.025	0.169	-0.345	-0.49	-0.778	-0.324	-0.362	-0.236	0.4	-0.009	-0.75	-0.211	0.367	0.006	-0.617	0.094	0.117	-0.062	0.117	0.057	0.091	0.123	0	0.008	0.059	-0.216	0.204	-0.212	-0.385	-0.132	-0.091	0.025	0.06	-0.079	-0.151	-0.11	0.121	-0.113	-0.174	0.115
Propionate1	0.186	0.317	0.204	0.117	0.117	0.183	0.139	-0.033	-0.098	0.142	-0.257	-0.034	-0.452	-0.419	-0.091	-0.552	-0.289	0.733	-0.415	-0.4	-0.295	0.75	-0.474	-0.267	0.062	0	-0.097	-0.083	-0.238	0.091	-0.41	-0.274	0.227	0.16	0.066	0.494	-0.36	-0.256	0.015	-0.365	0.166	-0.256	0.105	0.319	-0.204	-0.095	-0.015	-0.431	0.027
Butyrate1	-0.086	0.067	-0.061	-0.267	-0.38	-0.05	-0.236	-0.517	-0.369	-0.222	-0.52	-0.37	-0.205	-0.527	0.11	-0.138	-0.15	0.9	-0.259	-0.85	-0.149	0.867	-0.312	-0.683	0.352	0.517	0.094	0.3	-0.007	0.091	-0.082	0.091	0.33	0.515	0.089	0.128	-0.195	-0.795	0.249	0	-0.287	-0.693	-0.122	-0.319	-0.297	-0.641	-0.28	0.037	-0.08
Isobutyric acid1	-0.03	0.117	0.25	-0.3	-0.391	-0.05	-0.257	-0.683	-0.472	-0.092	-0.73	-0.655	-0.046	-0.575	0.301	-0.086	0.032	0.817	-0.029	-0.567	0.003	0.783	-0.094	-0.467	0.531	0.467	0.312	0.65	-0.079	0.091	-0.287	-0.091	0.357	0.329	0.411	0.298	-0.033	-0.71	0.249	0.456	-0.462	-0.487	-0.238	-0.655	-0.131	-0.503	-0.088	0.33	-0.044
Isovaleric acid1	0.031	0.083	-0.014	0.183	-0.029	0.217	0.046	-0.467	-0.257	0.074	-0.531	0.101	0.004	-0.24	0.276	-0.017	-0.412	0.15	-0.168	-0.733	-0.45	0.317	-0.259	-0.567	0.059	-0.55	0.215	-0.033	-0.128	-0.479	-0.328	0.456	0.072	-0.042	0.182	0.145	-0.214	0.017	0.044	-0.183	0.052	0.188	-0.158	0.076	-0.08	0.347	-0.07	-0.321	0.098
Valeric acid1	0.052	0.283	-0.229	0.083	0.15	0.1	0.179	-0.067	-0.011	0.012	0.022	-0.067	-0.641	-0.575	-0.474	-0.759	-0.182	0.75	0.159	-0.517	-0.172	0.75	0.144	-0.45	0.154	0.283	0.053	-0.15	-0.054	0.091	0.041	-0.183	0.067	0.186	-0.362	0.366	-0.364	-0.513	0.161	-0.456	0.141	-0.265	-0.197	0.378	-0.261	-0.243	0.073	-0.431	0.186
SCFA Total1	-0.128	-0.117	-0.325	0.25	0.224	0.067	0.089	0.483	0.276	-0.062	0.628	-0.042	-0.272	0.371	-0.432	-0.759	0.192	-0.767	0.385	0.283	0.208	-0.75	0.456	0.117	-0.055	-0.15	-0.015	-0.35	0.186	-0.091	0.369	-0.274	-0.323	-0.203	-0.277	-0.153	0.065	0.419	0.015	-0.274	0.141	0.504	0.049	0.529	0.03	0.442	0.027	-0.294	0.293
% Acetate	-0.179	0.067	-0.186	-0.586	-0.289	-0.217	-0.143	-0.577	0.118	-0.098	0.185	-0.025	0.445	-0.144	0.407	0.676	-0.035	-0.867	-0.082	-0.209	-0.037	-0.917	-0.015	-0.259	0.009	-0.1	-0.021	0.527	0.149	0.365	0.205	0.046	-0.076	-0.321	0.204	-0.034	0.24	0.496	-0.483	0.321	-0.207	0.496	-0.042	-0.81	0.389	0.364	-0.076	0.774	-0.204
% Propionate	0.28	0.283	0.525	-0.15	0.056	0.133	-0.064	0	-0.084	0.172	-0.32	0.403	0.05	-0.419	0.232	0.5	-0.244	0.667	-0.468	0.133	-0.245	0.667	-0.529	0.3	-0.118	-0.133	-0.197	0.017	-0.285	0.091	-0.492	0.091	0.263	0.076	0.159	0.494	-0.171	-0.154	-0.073	-0.091	0.078	-0.351	0.151	0.076	-0.072	-0.182	0.015	-0.064	-0.24
% Butyrate	-0.186	-0.217	-0.038	-0.517	-0.508	-0.633	-0.338	-0.567	-0.407	-0.382	-0.433	-0.025	0.425	0.108	0.663	0.518	0.149	0.4	0.024	-0.5	0.13	0.317	-0.003	-0.467	0.349	0.8	0.149	0.5	0.182	0.525	0.123	0.091	0.267	0.371	0.219	-0.068	0.064	-0.427	-0.102	0.183	-0.426	-0.744	-0.166	-0.63	-0.21	-0.962	-0.371	0.569	-0.204
% Isobutyric	-0.089	-0.1	0.293	-0.617	-0.501	-0.417	-0.232	-0.733	-0.474	-0.074	-0.496	-0.597	0.39	-0.048	0.57	0.293	0.188	0.633	0.035	-0.4	0.158	0.567	0.012	-0.367	0.468	0.683	0.235	0.833	0.02	0.342	-0.164	0	0.336	0.211	0.469	0.136	0.247	-0.47	0.19	0.639	-0.567	-0.616	-0.187	-0.916	0.026	-0.823	-0.137	0.725	-0.169
% Isovaleric acid	0.004	-0.2	0.1	-0.133	-0.159	-0.2	-0.1	-0.683	-0.344	-0.098	-0.565	0.118	0.311	0.635	0.532	0.138	-0.356	-0.783	-0.159	-0.7	-0.404	-0.667	-0.25	-0.633	0.017	-0.45	0.226	0.283	-0.083	-0.091	-0.246	0.456	0.084	-0.236	0.24	0.145	0.024	0.667	-0.073	0	-0.01	0.385	-0.148	-0.176	-0.009	0.347	-0.1	0.092	-0.044
% Valeric acid	0.04	0	0.065	-0.183	-0.15	-0.274	-0.196	-0.183	0.27	0.442	0.396	-0.46	0.037	-0.249	0.089	-0.283	0.139	0	0.6	-0.548	0.106	0	0.629	-0.548	0.083	0	0.278	-0.091	0.342	0.188	0.255	0.5	-0.476	-0.416	-0.489	-0.513	0.045	0.281	-0.127	0	0.154	0.351	0.267	-0.138	0.046	0.142	0.045	0	0.397
Fecal Score	0	0.576	0.068	-0.219	-0.041	0.203	-0.312	0.11	-0.481	-0.436	-0.667	-0.046	0.255	0.393	0.515	-0.397	0.223	0.17	0.246	-0.073	0.222	0.237	0.23	0.037	0.101	0.017	0.43	-0.201	0.078	0.325	0.043	0.1	0.195	-0.069	0.115	0.504	0.07	0.113	0.107	-0.3	-0.134	-0.426	-0.178	0.341	-0.224	-0.441	-0.187	-0.322	0.166
cCP	0.161	0.717	-0.2	0.377	0.23	0.6	0.007	0.402	0.197	0.018	-0.059	0.932	0.142	-0.12	-0.005	0.043	0.5489	0.05	0.458	0.351	0.501	0.133	0.489	0.251	-0.076	-0.483	0.381	-0.544	-0.018	-0.046	0.082	-0.138	-0.084	-0.329	-0.048	0.107	0.105	0.205	0.015	-0.642	0.125	0.393	-0.151	0.667	-0.039	0.537	-0.21	-0.35	-0.125
IgA
G: general correlation (including the three age categories); J: junior; A: adult; S: senior. B9: folate; B12: cobalamin; CRP: C-reactive protein; HP: haptoglobin; cCP: canine calprotectin; IgA: immunoglobulin A; SCFAs: short-chain fatty acids. TRP: tryptophan; KYN: Kynurenine; CORT: cortisol; TT4: total thyroxine; TAC: total activity; DAC: diurnal activity; NAC: nocturnal activity; P: playing; EX…
General correlations of each indicator are marked in bold. The rho significant values are highlighted in red and pink (p-value < 0.01 and p-value < 0.05, respectively).
1SCFAs expressed as concentrations (μmol/g DM)
[truncated: 11 more columns]
